# Supplementary material for: Type III Secretion 1 Effector Gene Diversity Among Vibrio Isolates From Coastal Areas in China
Source: Front Cell Infect Microbiol. 2020 Jun 18;10:301. doi: 10.3389/fcimb.2020.00301 (PMC7318850; doi:10.3389/fcimb.2020.00301)
Supplement: Supplemental Table 2 — The primer sequences used in this study. [file Table_2.XLSX]

## Sheet: Sheet1
Primer name	Sequence (5’_3’)	Usage	Reference
16S_27F	AGAGTTTGATCMTGGCTCAG	amplify respectively the four conserved genes for MLSA	Stackebrandt & Goodfellow, 1991; Thompson et al., 2005
16S_1492R	TACGGYTACCTTGTTACGACTT
gapA_F	ACTCAYGGYCGTTTCAACGGYAC
gapA_R	RCCGATTTCGTTRTCGTACCAAG
rpoA_F	ATGCAGGGTTCTGTDACAG
rpoA_R	GHGGCCARTTTTCHARRCGC
recA_F	TGARAARCARTTYGGTAAAGG
recA_R	TCRCCNTTRTAGCTRTACC
vcrD_F1	ATGAATAAGTTGATCGATAT	examine the presence of the T3SS1 genes	This study
vcrD_R1	CCTTTGGTGATCACCATAAA
vscC_F1	TGATGTGGTATTTCGATGG
vscC_R1	CGTAAAACGTGCTGCTGTT
vopB_F1	TTCTATTGCACTTGACCGCA
vopB_R1	CTTCCTGAATTTTVAGCTCGT
vscN2α_F	AGTGAAGGAGTCGTATCAAG	examine the presence of the T3SS2α genes	Okada et al., 2010
vscN2α_R	CCATTTCTTGGAGGGTTTC
vscT2α_F	CCTACGCGGCTATATTTAG
vscT2α_R	CGTCACAAACATTGATAATGACGC
vscR2α_F	TCCGGCGTTTATTTCTTTGC
vscR2α_F	AGACGGCCAACTTAACAGGG
vscN2β_F	TCATATCAAGACACCGTCCG	examine the presence of the T3SS2β genes
vscN2β_R	CAACTCCGTCAAACCCTTGC
vscT2β_F	CCTAGATAATACGTCCTGTCTCGCG
vscT2β_R	CCCACAAATTAATAATGATGATCACCACG
vscR2β_F	GCTTATGTGGGCGTAAACTTGGTCATGC
vscR2β_F	GGTGTAGAGATAACCGTGGGCGATAGC
Vibrio_EF_F	CGYGAATAYAAAGAGATGGAAGGCAG	amplify the genomic sequence between the vscL and vscU genes of the T3SS	This study
Vibrio_EF_R	CAGGTWATTCCYCAATGGTTTCATTTGTTGA
Reference: 1.Okada, N., Matsuda, S., Matsuyama, J., Park, K.S., de los Reyes, C., Kogure, K., et al. (2010). Presence of genes for type III secretion system 2 in Vibrio mimicus strains. BMC Microbiol. 10, 302. 2.Stackebrandt, E., Goodfellow, M. (1991). Nucleic acid techniques in bacterial systematics. New York, NY, John Wiley and Sons: 115-175. 3.Thompson, F.L., Gevers, D., Thompson, C.C., Dawynd…
