# Supplementary material for: Type III Secretion 1 Effector Gene Diversity Among Vibrio Isolates From Coastal Areas in China
Source: Front Cell Infect Microbiol. 2020 Jun 18;10:301. doi: 10.3389/fcimb.2020.00301 (PMC7318850; doi:10.3389/fcimb.2020.00301)
Supplement: Supplemental Table 3 — GeneBank accession number of nucleotide sequences. [file Table_3.XLSX]

## Sheet: Sheet1
Strains names	Accession number
A066	MN939686
E019	MN939688
E079	MN939689
E308	MN939690
E312	MN939691
E401	MN939692
E601	MN939693
HN175	MN939694
HN281	MN939695
HN355	MN939696
HN399	MN939697
HN416	MN939698
HN498	MN939699
HN558	MN939700
HN657	MN939701
HN966	MN939702
JS004	MN939704
JS013	MN939705
JS019	MN939706
JS025	MN939707
HN335	MN939728
HN342	MN939714
HN343	MN939715
HN361	MN939729
HN405	MN939727
HN410	MN939716
A011	MN970152
HN449	MN939717
HN948	MN939718
HN978	MN939719
E370	MN939731
E373	MN939732
HN164	MN939733
JS026	MN939734
A004	MN939735
E066	MN939741
E067	MN939742
E089	MN939743
E155	MN939744
E385	MN939736
HN121	MN939745
HN385	MN939737
HN435	MN939738
HN453	MN939739
HS14	MN939740
17802	MN939726
E321	MN939708
E328	MN939709
33847	MN939710
HN158	MN939711
HN989	MN939720
JS002	MN939721
JS014	MN939722
JS020	MN939723
JS030	MN939724
JS031	MN939725
A071	MN939687
HS01	MN939703
HN161	MN939712
HN316	MN939713
RIMD2210633	BA000031*
A056	GU074526**
* The T3SS1 gene cluster of Vibrio parahaemolyticus RIMD2210633 was deposited by Makino et al., (2003) and used as reference for comparative analysis.
** Strain A056 is the same to Vibrio alginolyticus ZJ51 strain, and the T3SS1 gene locus of ZJ51 was submitted previously by us.
