# Supplementary material for: Type III Secretion 1 Effector Gene Diversity Among Vibrio Isolates From Coastal Areas in China
Source: Front Cell Infect Microbiol. 2020 Jun 18;10:301. doi: 10.3389/fcimb.2020.00301 (PMC7318850; doi:10.3389/fcimb.2020.00301)
Supplement: Supplemental Table 4 — Sequences used to analyze Afp17 and the results of prediction. [file Table_4.XLSX]

## Sheet: MGB_EffectiveT3_PfamScan
(1) MultiGeneBlast				(2) EffectiveDB		(3) PfamScan
MGB_gene_track_order	Chromosome/Scaffold/Contig	Taxonamy	Afp17_GeneBank	Secreted type-III proteins (EffectiveT3)	Conserved Chaperone Binding Detection (EffectiveCCBD)	alignment start	alignment end	envelope start	envelope end	hmm acc	hmm name	type	hmm start	hmm end	hmm length	bit score	E-value	significance	clan
1	AJSQ01000144	Vibrio harveyi strain HENC-01 vcoHENC01.contig.177_3, whole genome shotgun sequence.	EKM14286	1	Protein does not contain a CCBD within the first 150 amino acids	778	850	735	888	PF03496.14	ADPrib_exo_Tox	Family	101	174	197	32.2	6.2e-08	1	CL0084
2	NZ_BCUF01000002	Vibrio harveyi NBRC 15634 = ATCC 14126 strain NBRC 15634, whole genome shotgun sequence.	WP_038898144	1	Protein does not contain a CCBD within the first 150 amino acids	778	850	735	888	PF03496.14	ADPrib_exo_Tox	Family	101	174	197	32.2	6.2e-08	1	CL0084
3	NZ_CP033144	Vibrio owensii strain V180403 chromosome 1, complete sequence.	WP_122067856	1	Protein does not contain a CCBD within the first 150 amino acids	782	852	733	894	PF03496.14	ADPrib_exo_Tox	Family	101	172	197	31.7	8.7e-08	1	CL0084
4	JAADJW010000010	Vibrio sp. LB10LO1 NODE_10_length_171465_cov_82.7736, whole genome shotgun sequence.	NDJ81216	1	Protein does not contain a CCBD within the first 150 amino acids	782	852	733	893	PF03496.14	ADPrib_exo_Tox	Family	101	172	197	31.7	8.9e-08	1	CL0084
5	AHHF01000058	Vibrio tubiashii NCIMB 1337 = ATCC 19106 strain NCIMB 1337 NODE_446, whole genome shotgun sequence.	EIF03945	1	Protein does not contain a CCBD within the first 150 amino acids	758	843	742	853	PF01129.18	ART	Family	121	199	222	27.3	2e-06	1	CL0084
6	AFWI01000158	Vibrio tubiashii ATCC 19109 VITU9109_37, whole genome shotgun sequence.	EGU53843	1	Protein does not contain a CCBD within the first 150 amino acids	758	843	742	853	PF01129.18	ART	Family	121	199	222	27.3	2e-06	1	CL0084
7	LUAX01000001	Vibrio europaeus strain PP-638 chromosome 1 chr1_1, whole genome shotgun sequence.	OAN00716	1	Protein does not contain a CCBD within the first 150 amino acids	758	837	742	849	PF01129.18	ART	Family	121	193	222	25.9	5.4e-06	1	CL0084
8	NZ_JAADJW010000010	Vibrio sp. LB10LO1 NODE_10_length_171465_cov_82.7736, whole genome shotgun sequence.	WP_162092646	1	Protein does not contain a CCBD within the first 150 amino acids	782	852	733	893	PF03496.14	ADPrib_exo_Tox	Family	101	172	197	31.7	8.9e-08	1	CL0084
9	AJSR01000518	Vibrio harveyi strain HENC-02 vcoHENC02.contig.307_6, whole genome shotgun sequence.	EKM32889	0.00044	Protein does not contain a CCBD within the first 150 amino acids	725	797	681	835	PF03496.14	ADPrib_exo_Tox	Family	101	174	197	32.3	5.7e-08	1	CL0084
10	NZ_CP015863	Vibrio campbellii CAIM 519 = NBRC 15631 strain ATCC 25920, CAIM 519T chromosome 1, complete sequence.	WP_005528956	1	Protein does not contain a CCBD within the first 150 amino acids	782	852	733	881	PF03496.14	ADPrib_exo_Tox	Family	101	172	197	32.9	3.9e-08	1	CL0084
11	NZ_LWEH01000025	Vibrio sp. HI00D65 HI00D65_c16, whole genome shotgun sequence.	WP_063522665	1	Protein does not contain a CCBD within the first 150 amino acids	781	848	728	875	PF03496.14	ADPrib_exo_Tox	Family	104	172	197	29.8	3.5e-07	1	CL0084
12	LWEH01000025	Vibrio sp. HI00D65 HI00D65_c16, whole genome shotgun sequence.	KZX69148	1	Protein does not contain a CCBD within the first 150 amino acids	781	848	728	875	PF03496.14	ADPrib_exo_Tox	Family	104	172	197	29.8	3.5e-07	1	CL0084
13	VZPX01000067	Vibrio chagasii strain CCUG 48643 contig_0000067, whole genome shotgun sequence.	KAB0470320	0.99998	Protein does not contain a CCBD within the first 150 amino acids	781	852	732	893	PF03496.14	ADPrib_exo_Tox	Family	100	172	197	31.7	8.9e-08	1	CL0084
14	MCWC01000172	Vibrio lentus strain 10N.286.45.E6 10N.286.45.E6_contig_31, whole genome shotgun sequence.	PMI88870	1	Protein does not contain a CCBD within the first 150 amino acids	778	848	726	877	PF03496.14	ADPrib_exo_Tox	Family	101	172	197	32.2	6.4e-08	1	CL0084
15	MCVW01000032	Vibrio lentus strain 10N.286.46.A11 10N.286.46.A11_contig_126, whole genome shotgun sequence.	PMI60828	1	Protein does not contain a CCBD within the first 150 amino acids	778	848	726	877	PF03496.14	ADPrib_exo_Tox	Family	101	172	197	32.2	6.4e-08	1	CL0084
16	MCUD01000155	Vibrio lentus strain 10N.286.51.C2 10N.286.51.C2_contig_44, whole genome shotgun sequence.	PMG68539	1	Protein does not contain a CCBD within the first 150 amino acids	778	848	726	877	PF03496.14	ADPrib_exo_Tox	Family	101	172	197	32.2	6.4e-08	1	CL0084
17	MAKA01000340	Vibrio lentus strain 5F79 5F79_contig_86, whole genome shotgun sequence.	OCH47895	1	Protein does not contain a CCBD within the first 150 amino acids	778	848	726	877	PF03496.14	ADPrib_exo_Tox	Family	101	172	197	32.2	6.4e-08	1	CL0084
18	MCWF01000145	Vibrio lentus strain 10N.286.45.C3 10N.286.45.C3_contig_51, whole genome shotgun sequence.	PMI99805	1	Protein does not contain a CCBD within the first 150 amino acids	778	847	726	874	PF03496.14	ADPrib_exo_Tox	Family	101	171	197	29.8	3.4e-07	1	CL0084
19	MCWI01000143	Vibrio lentus strain 10N.286.45.B8 10N.286.45.B8_contig_38, whole genome shotgun sequence.	PMJ16438	1	Protein does not contain a CCBD within the first 150 amino acids	778	848	726	877	PF03496.14	ADPrib_exo_Tox	Family	101	172	197	32.2	6.4e-08	1	CL0084
20	MCVK01000036	Vibrio lentus strain 10N.286.48.A2 10N.286.48.A2_contig_13, whole genome shotgun sequence.	PMI11896	1	Protein does not contain a CCBD within the first 150 amino acids	778	848	726	877	PF03496.14	ADPrib_exo_Tox	Family	101	172	197	32.2	6.4e-08	1	CL0084
21	MCVH01000163	Vibrio lentus strain 10N.286.48.A9 10N.286.48.A9_contig_43, whole genome shotgun sequence.	PMH91940	1	Protein does not contain a CCBD within the first 150 amino acids	778	848	726	877	PF03496.14	ADPrib_exo_Tox	Family	101	172	197	32.2	6.4e-08	1	CL0084
22	MCSO01000001	Vibrio lentus strain 10N.286.55.A2 10N.286.55.A2_contig_0, whole genome shotgun sequence.	PME95645	1	Protein does not contain a CCBD within the first 150 amino acids	778	848	726	877	PF03496.14	ADPrib_exo_Tox	Family	101	172	197	32.2	6.4e-08	1	CL0084
23	MCSI01000118	Vibrio lentus strain 10N.286.55.C1 10N.286.55.C1_contig_26, whole genome shotgun sequence.	PME64503	1	Protein does not contain a CCBD within the first 150 amino acids	778	848	726	877	PF03496.14	ADPrib_exo_Tox	Family	101	172	197	32.2	6.4e-08	1	CL0084
24	MCSH01000014	Vibrio lentus strain 10N.286.55.C2 10N.286.55.C2_contig_11, whole genome shotgun sequence.	PME55845	1	Protein does not contain a CCBD within the first 150 amino acids	778	848	726	877	PF03496.14	ADPrib_exo_Tox	Family	101	172	197	32.2	6.4e-08	1	CL0084
25	MCVU01000587	Vibrio lentus strain 10N.286.46.B11 10N.286.46.B11_contig_40, whole genome shotgun sequence.	PMI56461	1	Protein does not contain a CCBD within the first 150 amino acids	778	847	726	874	PF03496.14	ADPrib_exo_Tox	Family	101	171	197	29.8	3.4e-07	1	CL0084
26	MCWB01000123	Vibrio lentus strain 10N.286.45.E9 10N.286.45.E9_contig_42, whole genome shotgun sequence.	PMI81405	1	Protein does not contain a CCBD within the first 150 amino acids	778	848	726	877	PF03496.14	ADPrib_exo_Tox	Family	101	172	197	32.2	6.4e-08	1	CL0084
27	MCXV01000031	Vibrio lentus strain 10N.261.52.C9 10N.261.52.C9_contig_125, whole genome shotgun sequence.	PML05349	1	Protein does not contain a CCBD within the first 150 amino acids	778	848	726	877	PF03496.14	ADPrib_exo_Tox	Family	101	172	197	32.2	6.4e-08	1	CL0084
28	NZ_BAOG01000010	Vibrio jasicida CAIM 1864 = LMG 25398, whole genome shotgun sequence.	n.a.	n.a.	n.a.	n.a.	n.a.	n.a.	n.a.	n.a.	n.a.	n.a.	n.a.	n.a.	n.a.	n.a.	n.a.	n.a.	n.a.
query	This study	Vibrio campbellii	Vca_I_Afp17	1	Protein does not contain a CCBD within the first 150 amino acids	782	852	733	893	PF03496.14	ADPrib_exo_Tox	Family	101	172	197	31.7	8.9e-08	1	CL0084
query	This study	Vibrio harveyi	Vh_II_Afp17	1	Protein does not contain a CCBD within the first 150 amino acids	778	850	735	888	PF03496.14	ADPrib_exo_Tox	Family	101	174	197	32.2	6.2e-08	1	CL0084
query	This study	Vibrio harveyi	Vh_III_Afp17	1	Protein does not contain a CCBD within the first 150 amino acids	778	850	735	888	PF03496.14	ADPrib_exo_Tox	Family	101	174	197	32.2	6.2e-08	1	CL0084
